# Supplementary material for: Nutritional Care in Patients with Head and Neck Cancer during Chemoradiotherapy (CRT) and Bioradiotherapy (BRT) Provides Better Compliance with the Treatment Plan
Source: Cancers (Basel). 2021 May 21;13(11):2532. doi: 10.3390/cancers13112532 (PMC8196687; doi:10.3390/cancers13112532)
Supplement: Supplementary file 1 [file cancers-13-02532-s001.zip]

Archive with 1 entries (1 files):
- cancers-1181044-supplementary.pdf
